# Supplementary material for: A Dietary Supplement Containing Cinnamon, Chromium and Carnosine Decreases Fasting Plasma Glucose and Increases Lean Mass in Overweight or Obese Pre-Diabetic Subjects: A Randomized, Placebo-Controlled Trial
Source: PLoS One. 2015 Sep 25;10(9):e0138646. doi: 10.1371/journal.pone.0138646 (PMC4583280; doi:10.1371/journal.pone.0138646)
Supplement: S1 Dataset — (XLSX) [file pone.0138646.s005.xlsx]

## Sheet: TablePourRData
Num	Temps	Sexe	n_randomisation	traitement	Poids	tour_taille	tour_hanche	TT_tour_hanche	TA_S	TA_D	Chol	TG	HDL	LDL	glycemie	insulinemie	CRP_us	acide_gras_libre	HOMA2_Pct_B	HOMA2_Pct_S	HOMA2_IR	BMI	MM	MM_Pct	MG	MG_Pct	Mcalc_kg	Mcalc_Pct	MG_M_sup	MG_Tronc	MG_M_inf	Graisse_andro	Graisse_gyno	andro_gyno	diam	HbA1c	Adiponectine_T	Leptine	PAI_1	IL6S	ali_Energ	ali_prot	ali_prot_Pct	ali_lip	ali_lip_Pct	ali_CHO	ali_CHO_Pct	Q_Ac_WI	Q_Ac_SI
1	M0	F	19	P	77.2	94	113	0.83	111	68	2.48	1.46	0.43	1.76	5.87	6.9	3.27	0.45	64.4	106.5	0.94	30.2	39	52.1	33.95	45.35	1.91	2.55	3.4	15.87	13.56	56.76	39.94	1.42	128.58	5.8	3.64	67.64	9	0.55	2033	51.84	10.2	83.37	36.91	267.82	52.69	2.13	1.75
2	M0	F	20	P	97.9	112	121	0.93	136	80	2.07	1.05	0.46	1.4	6.53	9.7	7.53	0.67	66.4	73.7	1.36	39.2	49.36	51.28	44.47	46.2	2.43	2.53	4.51	25.43	13.24	67.34	29.77	2.26	120.37	6	5.33	47.05	28.43	2.39	1575.33	67.11	17.04	58.44	33.39	186.72	47.41	1.63	2
3	M0	F	21	P	67.3	74	102	0.79	102	66	1.6	1.75	0.32	0.93	5.92	12.7	4.39	0.46	96.3	58.5	1.71	28.7	37.78	57.38	26.19	39.77	1.88	2.85	2.61	11.91	10.65	55.44	40.66	1.36	96.79	5.4	3.05	28.68	16.17	0.89	1472	62.43	16.96	56.16	34.34	151.97	41.3	0	3
4	M0	F	22	P	97.6	109	120	0.91	111	80	2.31	1.94	0.37	1.55	5.62	11.7	1.5	0.49	100.4	64.4	1.55	36.3	52.76	55.03	40.74	42.49	2.38	2.49	3.66	21.07	14.78	60.71	36.27	1.67	121.68	5.7	3.99	27.52	32.03	1.02	1852.67	89.02	19.22	58.49	28.41	243.45	52.56	2.25	1.75
5	M0	F	23	Ver	80.9	91	110	0.88	120	56	2.2	0.93	0.57	1.44	4.92	19.4	10.4	0.23	182.3	41.2	2.43	31.6	42.12	53.6	34.56	43.97	1.92	2.44	3.85	16.68	13.07	59.39	37.81	1.57	121.51	6	7.13	46.3	15.82	1.75	1830	72.03	15.74	68.21	33.55	231.13	50.52	2.63	4.75
6	M0	F	24	Ver	89.8	94	103	0.85	130	80	1.56	0.94	0.72	0.65	7.05	17.5	10.9	0.39	87.4	40.6	2.46	31.1	52.3	58.97	33.79	38.1	2.61	2.94	3.55	13.63	15.33	50.85	45.38	1.12	117.95	6.9	3.1	29.18	8.69	0.95	1621.67	55.84	13.77	64.84	35.99	202.52	49.95	2.88	2.25
7	M0	F	25	P	82.9	86	111	0.77	124	80	2.93	1.43	0.65	1.99	5.31	4.1	1.73	0.36	55.1	184	0.54	29	44.9	55.65	33.27	41.24	2.51	3.11	4.15	15.45	12.58	58.91	37.81	1.56	108.88	5.9	7.71	39.01	28.21	0.38	2617.33	124.41	19.01	106.21	36.52	262.59	40.13	1.63	2.75
8	M0	F	26	Ver	83.1	95	111	0.86	114	76	2.23	1.82	0.59	1.28	5.54	8.3	1.16	0.31	81.6	90.5	1.1	34.1	41.27	50.31	38.74	47.22	2.03	2.48	4.35	19.5	13.59	61.57	35.08	1.75	116.19	5.6	5.31	100.67	8.23	0.69	1067	54.01	20.25	48.23	40.68	104.28	39.09	3.5	3.75
9	M0	H	1	P	92.8	109	104	1.05	112	64	2.04	1.72	0.53	1.17	6	7.8	11	0.31	67.1	93.8	1.07	28.6	56.62	60.46	33.38	35.65	3.65	3.9	3.1	17.85	10.86	62.73	32.53	1.93	123.17	6.1	5.64	13.44	15.82	2.44	2176.33	125.2	23.01	92.52	38.26	188.91	34.72	0	1.5
10	M0	H	2	P	90.1	101	101	1	127	68	3.11	1.9	0.44	2.29	5.57	5.3	5.1	0.63	59.6	140.6	0.71	29.4	61.61	70.54	22.9	26.21	2.83	3.24	2.74	12.25	6.42	65.44	28.06	2.33	118.4	5.8	2.76	5.03	30.74	1.36	2406.67	128.99	21.44	83.43	31.2	215.42	35.8	3.25	2.25
11	M0	F	27	Ver	89.9	92	116	0.79	123	70	2.11	0.43	0.75	1.27	5.8	5.8	1.76	0.35	58.6	126.9	0.79	33.4	48.87	55.14	36.82	41.54	2.94	3.31	3.26	15.7	16.62	51.47	45.15	1.14	117.66	6.1	5.66	49.17	6.03	0.8	2100.67	94.92	18.07	67.05	28.73	277.94	52.92	2.12	3.25
12	M0	H	3	P	82.5	99	102	0.97	151	90	1.98	0.8	0.51	1.31	5.79	2.9	1.31	0.37	36.8	252.4	0.4	28.5	52.02	64.76	26.02	32.4	2.28	2.84	2.37	13.65	8.62	61.53	33.13	1.86	111.78	5.9	3.94	3.74	5.23	1.42	2234	103.62	18.55	79.87	32.18	270.78	48.48	3	4.25
13	M0	F	28	P	79.6	92	111	0.83	135	82	2.98	2.69	0.55	1.89	5.73	12.7	1.12	0.76	102.4	59.1	1.69	31.1	41.38	53.46	33.79	43.65	2.23	2.89	3.37	17.16	12.13	60.77	35.89	1.69	122.49	5.8	4.35	55.96	15.22	3.11	2299	85.65	14.9	91.4	35.78	274.31	47.73	2.75	3.25
14	M0	F	29	P	82.9	105	111	0.95	140	105	2.69	1.74	0.46	1.88	6.44	6.8	6.28	0.39	53.4	105	0.95	30.45	42.45	52.17	36.63	44.98	2.32	2.85	3.87	20.83	10.82	67.42	29.53	2.28	108.05	6.4	6.04	53.09	36.65	0.82	1896	67.47	14.24	70.26	33.35	245.38	51.77	2.38	2.5
15	M0	H	4	Ver	94.6	98	106	0.92	150	90	2.23	1.42	0.63	1.32	6.59	13.3	1.2	0.28	81.4	54	1.85	29.5	61.2	66.5	27.75	30.16	3.08	3.34	2.45	14.84	9.2	62.28	33.15	1.88	109.23	5.6	4.62	12.98	39.63	0.43	3284	136.04	16.57	166.44	45.61	240.56	29.3	3.75	3.75
16	M0	H	5	Ver	86.8	94	110	0.85	127	76	1.59	2.39	0.5	0.61	5.62	7.4	5.39	0.51	73.4	100.8	0.99	30	53.36	62.18	29.95	34.9	2.51	2.93	2.75	16.13	9.61	63.06	32.09	1.96	117	6.1	3.88	13.57	4.82	1.21	2243.33	104.16	18.57	87.03	34.92	259.52	46.27	2.38	2.5
17	M0	F	30	Ver	61.5	84	93	0.9	125	90	2.19	1.06	0.65	1.33	6.18	10	0.65	0.46	75.3	72.8	1.37	27.3	36.26	60.29	21.74	36.15	2.14	3.55	2.37	12	6.22	66.11	28.6	2.31	103.28	5.6	3.7	14.23	21.2	2.25	1510.33	83.17	22.03	52.75	31.43	174.3	46.16	0	3.75
18	M0	H	6	Ver	96.4	103	110	0.94	131	79	1.2	1.46	0.31	0.6				0.66					58.54	62.09	32.15	34.1	3.6	3.82	2.92	16.92	10.91	61.72	33.94	1.82	112.03	6.3												3	4.25
19	M0	H	7	P	107.9	103	110	0.94	144	86	2.44	0.9	0.52	1.74	6.39	10.7	1.59	0.22	74.1	67.4	1.48	31.5	64.44	61.92	36.48	35.06	3.15	3.02	4.3	17.74	13.03	60.41	35.71	1.69	106.69	5.8	3.61	19.27		2.48	2035	75.62	14.86	95.66	42.31	203.96	40.09	3	3
20	M0	F	31	Ver	77.6	90	105	0.86	121	87	2.13	0.81	0.58	1.39	6.38		0.51	0.75				31.1	38.13	49.99	36.02	47.23	2.12	2.78	3.59	17.56	13.94	58.73	38.69	1.52	108.85	5.5	3.28	39.3	7.53	0.77	1209	79.13	26.18	45.78	34.08	108.65	35.95	2	3.75
21	M0	F	32	P	88	85	112	0.76	133	65	1.56	0.93	0.47	0.9	5.57	8.8	2.22	0.14	84.1	85.3	1.17	29.7	48.52	56.81	34.99	40.98	1.88	2.21	2.47	16.38	15	53.88	42.87	1.26	102.68	5.5	18	43.8	6.81	0.75	1018.33	70.24	27.59	28.73	25.39	117.07	45.98	0	3.5
22	M0	H	8	P	90.8	101	104	0.97	130	74	2.72	1.06	0.59	1.92	5.74	6.1	1.9	0.37	61.8	121.2	0.83	28.3	59.4	66.26	27.24	30.39	3.01	3.35	2.66	15.13	8.24	65.3	30.25	2.16	96.29	5.6	1.88	7.4	16.02	2.12	1606	67.61	16.84	79.38	44.48	153.43	38.22	0	3.5
23	M0	H	9	P	83.9	93	105	0.89	139	87	1.73	1.97	0.03	1.31	6.29		12.8	0.42				27.4	53.27	64.54	26.67	32.31	2.6	3.15	2.65	14.23	8.45	63.3	31.69	2	94.15	5.4	2.98	10.53	18.99	3.97	2932	111.99	15.28	118.32	36.32	277.29	37.83	0	5.75
24	M0	F	33	P	72.2	87	110	0.79	118	59	1.66	0.38	0.5	1.08	6.01	5.8	1.23	0.35	54.7	125.5	0.8	30.1	41.36	58.02	27.76	38.94	2.17	3.04	2.97	10.38	13.42	48.07	48.35	0.99	105.12	5.7	2.82	19.85		1.51	1778.33	95.39	21.46	80.59	40.78	158.32	35.61
25	M0	H	10	Ver	92.6	104	109	0.95	149	80	2.09	2.94	0.41	1.09	6.03	5.4	1.92	0.55	51.7	134.5	0.74	28.5	60.05	66.74	27.02	30.02	2.92	3.24	2.83	15.42	7.36	67.53	27.25	2.48	115.71	4.9	3.04	6.15	26.62	2.41	1818.67	70.7	15.55	90.05	44.57	112.67	24.78	0	1.5
26	M0	H	11	Ver	98.3	117	112	1.04	159	81	2.1	2.22	0.28	1.38	5.6		0.75	0.28				33.2	65.23	67.94	28.17	29.34	2.61	2.72	3.63	14.32	8.74	63.71	31.03	2.05	96.85	5.1	2.72	5.9	26.14	0.95	3026.67	130.69	17.27	136.97	40.73	294.21	38.88	2.88	2.5
27	M0	F	34	P	70.5	80	94	0.85	124	73	2.3	0.89	0.75	1.37	6.48		0.29	0.3				25	42.1	60.94	24.96	36.12	2.03	2.94	2.35	12.31	9.25	58.74	37.05	1.59	104.81	6.1	5.17	14.61	9.53	0.76	1643	102.56	24.97	79.47	43.53	122.15	29.74	0	4.25
28	M0	H	12	Ver	94.5	103	106	0.97	137	76	2.62	2.84	0.4	1.65	5.86	5.9	1.68	0.21	58.1	124.4	0.8	28.2	63.33	68.92	25.54	27.8	3.01	3.28	2.9	12.21	9.16	59.13	35.86	1.65	110.86	5.9	1.29	6.82	7.35	2	2308	90.25	15.64	79.83	31.13	305.19	52.89	1.75	1.75
29	M0	F	35	Ver	73.6	83	94	0.88	107	65	1.4	0.67	0.52	0.75	7.64	11.3	19.2	0.51	55.3	60.5	1.65	28.8	37.46	51.31	33.27	45.57	2.28	3.13	3.76	15.44	12.93	57.69	38.87	1.48	122.11	6	3.04	33.73	3.06	0.9	1061.67	59.65	22.48	40.63	34.44	112.67	42.45	3.13	1.75
30	M0	F	36	Ver	81.7	85	108	0.79	132	75	1.93	0.73	0.77	1.01	5.64	5.9	7.75	0.42	62.5	125.9	0.79	31.9	42.17	52.15	36.3	44.89	2.39	2.96	3.67	19.09	12.5	62.69	34.44	1.82	102.62	6.1	2.2	37.5	8.8	1.1	1921	60.85	12.67	69.88	32.74	245.79	51.18	1.63	3.25
31	M0	H	15	P	109.4	112	118	0.95	102	65	1.59	0.57	0.46	1.02	6.61	6.6	7.63	0.2	49.7	107.2	0.93	35.7	66.72	62.98	36.22	34.19	2.99	2.82	3.68	18.18	13	60.34	35.89	1.68	112.94	6.1	1.5	18.92	20.38	1.87	2810	100.37	14.29	106.17	34	362.04	51.54	3.88	3.25
32	M0	F	39	VP	88.7	101	112	0.9	141	92	2.88	1.36	0.49	2.12	7.07	13	3.28	0.43	70.4	54.1	1.85	34.6	47.52	54.79	36.89	42.54	2.32	2.68	4.71	21	9.92	69.67	26.88	2.59	117.01	6	5.6	37.02	58.44	2.81	1254.33	72.77	23.21	45.55	32.68	128.5	40.98	2.25	2.25
33	M0	F	37	P	69	90	102	0.88	128	91	2.54	0.83	0.71	1.66	5.49	6.3	1.22	0.48	68.9	119.1	0.84	27	39.84	58.2	26.29	38.41	2.32	3.39	2.57	13.07	9.5	59.5	36.14	1.65	110.57	6.1	9.92	21.36	9.34	0.72	1812	78.05	17.23	85.33	42.38	176.97	39.07	0	3.75
34	M0	H	14	Ver	79.5	95	99	0.96	146	78	1.53	1.39	0.4	0.85	5.48	4.8	2.77	0.33	57.5	155.8	0.64	27.2	52.16	65.79	24.14	30.44	2.99	3.77	2.33	13.31	7.3	64.79	30.24	2.14	108.18	6.1	2.26	6.74		5.64	1370.67	86.51	25.25	58.58	38.47	106.24	31	2.25	3
35	M0	F	38	Ver	92.7	103	123	0.84	130	72	2.47	1.46	0.44	1.74	6.25	12.2	1.43	0.18	84.6	59.8	1.67	31.3	52.33	57.92	35.42	39.21	2.59	2.86	4.2	17.91	12.07	62.4	34.06	1.83	113.27	6.2	8.12	26.43	71.85	1.87	2905.67	107.3	14.77	117.8	36.49	335.15	46.14	0	2.5
36	M0	F	40	P	100	107	114	0.94	130	70	1.86	1.05	0.45	1.2	5.74	18.3	27.9	0.3	131.2	41.5	2.41	35.4	49.33	49.75	47.58	47.99	2.24	2.26	6.05	24.95	15.39	65.15	32.34	2.01	110.35	6.6	4.45	62.09	29.95	5.37	1742.5	78.57	18.04	82.11	42.41	171.45	39.36	1.88	1.5
37	M0	H	13	P	121.4	129	132	0.98	122	79	2.15	2.13	0.44	1.28				0.65				42.5	69.84	58.33	46.88	39.16	3.01	2.51	5.48	26.78	13.13	68.82	28.01	2.46	109.58	5.9					3040.33	104.16	13.7	143.99	42.62	200.35	26.36	0	1.25
38	M0	F	41	Ver	91.2	109	124	0.88	113	69	2.12	0.55	0.95	1.06	5.77	6.6	7.63	0.92	64.6	111.9	0.89	35.2	42.53	47.28	45.29	50.35	2.13	2.37	5.18	23.87	15.05	64.15	33.23	1.93	116.04	5.9	7.35	53.43	38.87	5.41	3898.67	148.96	15.28	165.98	38.32	408.65	41.93	0	1.75
39	M0	F	42	Ver	89.2	101	118	0.86	131	82	1.62	0.84	0.63	0.82	6.54	9.4	9.99	0.56	64.8	76	1.32	36.2	39.75	45.7	45.35	52.13	1.89	2.17	4.72	23.55	15.97	62.34	35.21	1.77	116.45	6.5	7.98	57.91	21.44	3.17	2131.67	84.44	15.84	98.73	41.68	224.48	42.12	1.25	2.75
40	M0	F	43	P	81.1	90	101	0.89	122	79	2.38	1.44	0.45	1.64	5.37	12.3	5	0.43	113.3	62.2	1.61	31.7	43.02	54.54	33.45	42.41	2.4	3.05	3.75	17.19	11.46	62.59	34.27	1.83	109.36	5.9	4.89	39.31	77.47	1.98	1889	73.14	15.49	95.53	45.51	183.61	38.88	2.38	3.75
41	M0	F	44	P	80.2	105	120	0.88	129	87	2.6	1.28	0.55	1.79	6.6	9.5	5.47	0.33	64.2	75	1.33	34.7	40.84	51.68	36.16	45.75	2.03	2.57	4.05	17.6	13.26	59.89	36.66	1.63	107.29	6.1	10.78	51.99	20.08	1.55	1520.33	66.44	17.48	76.84	45.49	140.24	36.9	3.75	2.75
42	M0	F	45	Ver	103	116	130	0.89	146	82	1.75	0.88	0.68	0.89	5.95	8.2	3.88	0.4	70.6	89.5	1.12	40.2	47.39	47.08	51.07	50.72	2.22	2.2	6.72	27.38	15.71	66.78	30.77	2.17	119.97	6.3	6.55	47.8	37.8	2.45	1919	54.62	11.39	90.3	42.35	194.47	40.54	0	1.75
43	M0	F	46	P	102.7	118	142	0.83	106	76	2.45	0.92	0.49	1.78	7.65	29.1	17.2	0.21	109.4	24.4	4.1	42.2	48.28	48.44	49.19	49.35	2.21	2.21	5.23	25.72	17.42	62.91	35.42	1.78	123.87	6.9	3.98	99.09	46.83	2.92	1980.33	86.06	17.38	81.14	36.87	217.7	43.97	2.13	3
44	M0	F	47	P	72.8	103	112	0.92	124	78	1.79	1.77	0.39	1.05	5.32	5.2	1.66	0.33	64.4	145.4	0.69	27.4	42.25	58.9	27.9	38.89	1.59	2.21	3.73	13.82	9.32	62.92	33.42	1.88	102.54	6	9.79	15.06	15.77	0.99	2023.33	86.32	17.06	84.51	37.59	214.26	42.36	1.88	4
45	M0	F	48	Ver	64.8	84	103	0.82	119	76	2.56	0.71	0.59	1.83	5.71	2.2	0.49	0.43	31.4	333.6	0.3	26.3	37.93	59.15	24.35	37.97	1.84	2.87	2.49	11.57	9.14	57.77	37.56	1.54	115.07	5.5	9.51	11.13	7.48	1.71	1662.33	60.04	14.45	63.16	34.19	143.21	34.46	0	3.5
46	M0	F	49	P	83.8	88	106	0.83	105	67	2.1	0.7	0.59	1.37	5.75	10.8	4.04	0.57	91	69.1	1.45	31.9	43.64	52.43	37.51	45.07	2.08	2.49	3.76	16.07	16.56	52.86	44.14	1.2	114.04	5.9	6.63	26.85	33.35	2.62	1410.33	51.05	14.48	56.63	36.14	172.79	49.01	2.25	2.75
47	M0	F	50	P	107	114	140	0.81	152	97	1.94	1.64	0.37	1.24	7.09	16.7	20.1	0.62	83.6	42.4	2.36	40.8	50.24	46.56	55.11	51.07	2.56	2.38	8	29.63	16.35	68.29	29.66	2.3	130.22	6.8	3.29	53.51	92.62	4.34	1839.67	80.25	17.45	80.68	39.47	195.81	42.57	2.13	2.25
48	M0	F	51	Ver	79.1	98	110	0.89	103	64	2.36	1.23	0.55	1.56	5.37	9.4	4.88	0.28	94.3	80.9	1.24	31.7	38.06	48.64	38.17	48.78	2.02	2.59	3.02	24.6	9.55	72.36	25.02	2.89	117.32	5.6	7.07	38.23	30.42	1.51	644.67	22.86	14.18	36.55	51.02	42.11	26.13	2.13	3.25
49	M0	F	52	Ver	94.2	101	111	0.91	147	83	2.05	0.83	0.39	1.49	5.82	13.8	4.23	0.65	105.2	54.2	1.85	34.2	52.93	56.8	37.39	40.13	2.86	3.07	3.55	17.65	14.81	56.69	39.61	1.43	128.45	5.7	2.99	28.08	41.05	2.62	1998.67	64.08	12.82	96.95	43.66	213.96	42.82	2.25	2.25
50	M0	F	53	P	105.3	106	115	0.92	129	74	2.59	1.33	0.61	1.71	6.35	11.8	4.66	0.4	80.2	61.4	1.63	35.6	58.53	55.57	43.27	41.08	3.53	3.35	5.77	22.93	13.14	66.32	30.38	2.18	120.73	5.4	1.49	40.75	66.56	3.29	1470.67	53.78	14.63	46.16	28.25	209.49	56.98	2.75	4.25
51	M0	F	54	Ver	75.5	94	104	0.9	129	89	2.15	2.41	0.6	1.07	6.36	12	0.77	0.73	80.9	60.4	1.66	29.5	38.57	52.17	33.34	45.09	2.03	2.74	3.84	16.88	11.33	62.16	34	1.83	116.66	5.9	3.1	30.82	44.27	1.17	1545.67	66.72	17.27	55.54	32.34	134.73	34.87	0	2.25
52	M0	F	55	P	69.3	82	94	0.87	112	67	1.58	1.21	0.4	0.94	4.9	8.1	1.03	0.18	101.9	96.5	1.04	27.4	42.45	61.39	24.04	35.15	2.39	3.46	2.46	10.75	9.89	54.33	40.7	1.33	101.36	6.3	2.73	13.96	9.08	0.69	1909.5	75.42	15.8	91.93	43.33	191.71	40.16	0	2.5
53	M0	H	16	Ver	79.6	98	103	0.95	134	95	2.72	1.31	0.61	1.85	5.88	10.6	0.85	0.3	86.1	69.9	1.43	28.9	48.05	62.55	26.55	34.56	2.22	2.89	3.09	14.06	8.03	64.59	30.24	2.14	111.49	5.6	4.56	13.73	68.35	1.37	2223.67	95.7	17.21	98.18	39.74	155.11	27.9	2.38	2.25
54	M0	H	17	Ver	96	107	101	1.06	137	72	2.28	0.92	0.44	1.66	6.56	5.8	2.74	0.23	46.2	122.1	0.82	30.3	62.68	67.38	27.44	29.49	2.91	3.13	2.97	14.94	8.15	65.26	29.7	2.2	116.95	6.4	2.88	8.85	19.6	0.83	1812.33	71.97	15.88	80.1	39.78	177.72	39.23	0	4.25
55	M0	H	18	Ver	82.4	97	104	0.93	137	72	1.98	0.65	0.38	1.47	6.88	17.3	1.09	0.2	90.5	41.4	2.42	28.5	50.38	62.4	27.82	34.47	2.53	3.13	2.75	14.66	9.15	62.58	32.89	1.9	123.29	6.2	1.78	14.09	59.71	0.95	1499	63.43	16.93	53.79	32.29	190.83	50.92	1.75	3
56	M0	H	-1	P	88.9	97	102	0.95	149	69	2.12	1.55	0.47	1.34	6.14	4.4	3.56	0.89	43.5	163.8	0.61	26	56.34	65.45	26.81	31.14	2.94	3.41	2.84	13.28	9.22	60.15	34.38	1.75	104.41	5.9	3.95	4.92	24.33	4.17	4005.67	195.46	19.52	170.53	38.31	342.43	34.19	3.25	3.25
57	M0	H	-2	P	96.5	98	107	0.92	142	61	2.06	0.72	0.57	1.29	6.59	5.6	1.17	0.38	44.7	126.2	0.79	29.8	63.19	67.21	27.4	29.14	3.44	3.66	3.3	12.04	10.73	55.85	39.17	1.43	114.52	5.7	5.25	9.95	7.68	1.95	2640.33	115.41	17.48	113.67	38.75	230.03	34.85	0	3.75
58	M0	F	56	Ver	83.5	96	118	0.81	134	88	2.21	1.29	0.45	1.5	6.56	12.5	1.88	0.45	78.6	57.5	1.74	31.4	40.36	49.81	38.85	47.95	1.82	2.25	3.5	20.57	13.63	61.96	35.08	1.77	98.52	6.2	2.67	64.29	24.38	2.08	1766.67	79.83	18.08	66.76	34.01	201.97	45.73	3.13	3.25
59	M0	F	57	Ver	83.6	98	108	0.91	134	92	2.75	0.93	0.44	2.12	5.41	11	2.96	0.32	103.5	69.2	1.45	29.6	44.63	55.34	33.43	41.45	2.59	3.21	3.59	17.07	11.34	61.79	33.94	1.82	121.78	6.1	4.88	36.53	5.87	1.46	1265	61.23	19.36	68.65	48.84	96.95	30.66	1.38	1.75
60	M0	F	58	P	59.9	83	100	0.83	109	70	2.66	0.78	0.77	1.73	6.33	3.6	0.35	0.19	35.7	197.9	0.51	27	39.61	67.05	17.19	29.1	2.27	3.85	1.58	8.59	5.94	59.2	34.54	1.71	96.14	5.9	3.59	7.19	8.18	0.99	2104	94.27	17.92	94.02	40.22	214.08	40.7	0	3.75
61	M0	H	-3	P	92.2	94	109	0.86	134	93	2.29	1.51	0.36	1.63	5.87	10.5	1.25	0.63	85.8	70.6	1.42	31.2	54.46	59.91	33.63	36.99	2.72	2.99	3.14	18.77	10.43	65.13	31.01	2.1	118.18	5.6	2.47	13.14	17.88	0.93	1434	71.16	19.85	57.49	36.08	154.23	43.02	1.5	3.25
62	M0	H	-4	Ver	99.5	109	114	0.96	145	61	2.12	2.01	0.43	1.29	6.19	9.1	3.98	0.58	70.3	79.8	1.25	30	57.31	58.66	37.73	38.62	2.65	2.72	4.52	18.82	13.03	61.86	34.53	1.79	118.06	5.7	3.41	28.31	13.47	3.17	1714.67	94.9	22.14	54.65	28.68	209.8	48.94	0	3.25
1	M4	F	19		77	87	112	0.78	107	70	2.61	1.32	0.39	1.96	5.81	5.1	4.11	0.58	53.5	144	0.69	30.08	34.54	46.27	38.16	51.11	1.96	2.63	3.71	17.96	15.41	56.79	40.39	1.41	123.32	5.8	3.76	49.48	6.86	0.55	1673	56.76	13.57	50.7	27.27	247.39	59.15	1.88	1
2	M4	F	20		99.5	110	127	0.87	155	85	2.03	0.83	0.49	1.37	7.48	10.1	8	0.89	53.1	67.9	1.47	39.9	50.54	51.69	44.76	45.78	2.46	2.52	5.03	25.63	12.64	68.51	28.23	2.43	123.17	6.2	5.9	59.96	27.58	2.27	1570.33	69.7	17.75	53.06	30.41	157.85	40.21	1.88	2
3	M4	F	21		68.8	86	108	0.8	114	75	1.62	1.79	0.31	0.95	6.67	12.3	7.46	0.57	75.3	58.1	1.72	29.4	37.72	56.33	27.44	40.98	1.8	2.69	2.55	12.25	11.6	53.92	42.27	1.28	104.2	5.6	2.92	24.1	39.18	0.87	1885	73.61	15.62	83.21	39.73	210.9	44.75	0	2.5
4	M4	F	22		98.5	102	118	0.86	148	85	1.94	1.54	0.35	1.28	5.72		1.31	0.45				36.6	53.99	55.68	40.53	41.8	2.44	2.52	4.06	20.32	14.87	60.15	36.69	1.64	115.72	5.8	3.66	31.18	47.84	1.19	2359.33	68.61	11.63	85.12	32.47	291.31	49.39	2.25	3
5	M4	F	23		83.9	91	109	0.83	126	80	2.14	1.11	0.51	1.41	5.63	11.3	5.06	0.42	97.7	66.6	1.5	32.8	41.8	51.52	37.37	46.06	1.97	2.43	4.39	18.35	13.57	60.85	36.31	1.68	126.3	6.2	5.94	54.59	18.26	1.5	1581.33	78.09	19.75	60.69	34.54	177.03	44.78	2.63	3.75
6	M4	F	24		90.1	85	115	0.74	133	81	1.48	0.5	0.68	0.7	6.23	22.8	3.15	0.7	131.5	32.7	3.06	31.2	51.83	58.17	34.65	38.89	2.62	2.94	4.16	14.29	14.78	53.25	42.66	1.25	114.03	6.9	2.33	24.14	17.49	1.04	1636.33	53.9	13.18	70.88	38.98	173.95	42.52	0.13	2.25
7	M4	F	25		84.8	92	110	0.84	112	62	2.75	1.52	0.56	1.89	5.37	5.4	1.9	0.29	64.8	139.6	0.72	29.7	45.79	56.09	33.31	40.8	2.54	3.12	4.26	14.73	13.16	57.03	39.52	1.44	118.89	6.3	7.96	55.92	29.01	0.29	3031	103.52	13.66	145.93	43.33	293.41	38.72	2	4.75
8	M4	F	26		85.3	100	115	0.87	137	98	1.74	1.87	0.45	0.92	5.6	10.9	1.59	0.59	96.3	69.1	1.45	35.1	41.53	49.03	41.04	48.46	2.12	2.5	4.76	20.41	14.4	61.3	35.08	1.75	114.81	5.9	4.89	70.47	21.79	0.54	683.67	34.13	19.97	27.95	36.79	73.28	42.87	3.13	4.25
9	M4	H	1		97.3	113	106	1.07	117	72	2.2	1.87	0.63	1.2	6.37	9.5	1.16	0.24	68.6	75.8	1.32	30	55.98	58.8	35.56	37.37	3.65	3.83	3.82	19.88	10.65	66.61	29.94	2.23	111.26	6.5	5.1	19.77	22.67	1.65	1235.33	70.61	22.86	38.37	27.95	124.56	40.33	0	1.5
10	M4	H	2		91.2	103	105	0.98	117	71	3.21	3.29	0.4	2.15	6.03		0.88	0.49				29.8	63.25	71.35	22.66	25.55	2.75	3.1	2.47	12.28	6.55	65.12	28.9	2.25	114.83		2.54	4.28	25.7	0.74	2511	106.9	17.03	91	32.62	163.61	26.06	0	2.5
11	M4	F	27		97.3	100	122	0.82	125	61	1.97	0.55	0.75	1.11	5.24	6.9	3.47	0.63	80.2	110.5	0.9	36.2	52.01	54.52	40.48	42.43	2.91	3.05	3.56	20.46	15.22	59.34	37.6	1.58	123.98	6.6	5.34	54.23		0.57	2382	87.59	14.71	73.98	27.95	338.45	56.84	2	2.75
12	M4	H	3		84.8	98	108	0.91	147	93	2.12	0.93	0.45	1.48	5.87	7.6	2.03	0.63	68.8	96.9	1.03	29.3	52.06	62.78	28.5	34.37	2.36	2.84	3.06	15.24	8.93	64.23	31.32	2.05	97.38	6.3	3.26	9.07	55.98	2.24	2588	118.3	18.28	85.91	29.88	329.89	50.99	2.63	3.5
13	M4	F	28		80.1	90	110	0.82	145	82	2.31	1.75	0.6	1.36	5.7	13.1	0.97	0.53	105.6	57.4	1.74	31.3	42.22	53.9	33.85	43.21	2.26	2.89	4.1	15.07	13.57	56.64	40.08	1.41	120.8	5.9	4.13	46.72	12.8	2.16	1962.33	76.21	15.53	76.04	34.87	240.12	48.95	2.25	3
14	M4	F	29		87.5	101	116	0.87	160	95	2.98	1.21	0.58	2.16	6.49	9.5	4.33	0.59	66.2	75.4	1.33	32.1	44.1	51.2	39.75	46.15	2.28	2.65	4.14	21.61	12.97	64.78	32.62	1.99	114.92	6.7	4.86	48.13	22.16	0.88	1578.33	53.77	13.63	62.86	35.84	199.26	50.5	2	2.5
15	M4	H	4		95.9	101	107	0.94	133	83	2.4	1.92	0.59	1.43	6.5	6.8	1.43	0.5	52.4	104.7	0.96	29.9	62.14	66.84	27.7	29.8	3.13	3.36	2.88	14.32	9.33	62.09	33.68	1.84	108.68	5.7	3.63	8.44	43.45	0.69	2183.33	110.02	20.16	108.97	44.92	122.94	22.52	3.88	2.5
16	M4	H	5		85.6	100	104	0.96	140	83	2.51	3.24	0.56	1.3	6.01	9	2.84	0.62	73.8	81.4	1.23	29.6	52.77	62.54	29.14	34.53	2.47	2.93	2.67	15.49	9.56	62.31	32.81	1.9	114.38	6.1	4.52	15.11	5.82	0.45	1868.67	81.36	17.42	70.99	34.19	224.37	48.03	2.38	2.5
17	M4	F	30		61.3	86	91	0.95	160	100	2.05	0.97	0.63	1.23	6.19	9.9	0.8	0.64	74.5	73.5	1.36	27.2	36.88	60.38	22.04	36.08	2.16	3.53	2.91	11.02	6.8	63.19	30.84	2.05	107.1	5.9	3.21	14.15	25.57	2.27	2125	93.71	17.64	80.22	33.98	251.44	47.33	0	4.25
18	M4	H	6
19	M4	H	7		106	102	111	0.92	137	83	2.47	1.41	0.47	1.72	5.91	8	2.37	0.29	70.3	91.9	1.09	31	62.94	60.89	37.28	36.07	3.15	3.05	4.45	16.38	15	55.86	40.22	1.39	105.46	5.9	3.17	16.02	24.88	2.7	1995.33	88.17	17.67	101.18	45.64	181.39	36.36	1.75	2.5
20	M4	F	31		78	85	113	0.75	140	95	2.19	0.66	0.6	1.46	5.37	5.8	0.6	0.36	68	130.1	0.77	31.2	38.71	50.36	36.03	46.88	2.13	2.77	4.06	17.96	12.93	61.1	35.88	1.7	114.15	5.6	3.81	39.6		0.61	2733	117.61	17.21	127.97	42.14	266.63	39.02	1.88	3.25
21	M4	F	32		92.8	89	119	0.75	112	55	1.58	0.53	0.45	1.02	5.14	5	2.12	0.11	67.1	152.8	0.65	31.4	51.51	57.24	36.64	40.71	1.85	2.05	3.35	13.3	18.66	45.46	50.94	0.89	112.65	5.4	10.9	49.92	34.93	1.91	2394.67	76.88	12.84	95.81	36.01	304.53	50.87	2.38	2.5
22	M4	H	8		95	105	103	1.02	135	76	2.03	0.89	0.65	1.2	5.59	7.3	2.74	0.52	73.5	102.4	0.98	29.6	61.49	66.96	27.34	29.78	2.99	3.26	3.27	15.63	7.05	69.11	25.78	2.68	106.31	5.6	2.15	5.82	17.93	1.17	1386	75.36	21.75	54.05	35.1	124.96	36.06	0	3.5
23	M4	H	9		84	92	103	0.89	141	83	1.75	2.68	0.03	1.18	6.48	7.2	2.32	0.22	54.9	99	1.01	27.4	53.85	65.02	26.33	31.8	2.64	3.19	2.89	14.03	7.89	64.25	29.95	2.15	102.35	5.4	3.69	8.69	37.19	1.54	2942	139.45	18.96	119.31	36.5	264.04	35.9	0	4.75
24	M4	F	33		73.2	85	113	0.75	125	67	1.47	0.39	0.39	1	6.05	4.9	1.93	0.46	48.1	147.9	0.68	30.5	40.93	56.73	28.93	40.09	2.29	3.17	2.86	12.1	12.87	51.73	44.5	1.16	120.39	5.8	2.24	17.15	3.81	1.23	1613.33	70.24	17.42	60.13	33.54	194.26	48.16	2	2.75
25	M4	H	10		96.4	104	109	0.95	145	78	2.12	1.76	0.45	1.32	5.78	11.6	2.41	0.65	94.6	64.3	1.56	29.7	59.63	65.51	28.42	31.22	2.98	3.28	3.32	14.66	9.06	63.28	31.89	1.98	119.58	5.1	3.14	8.9	27.28	2.15	2387.67	78.15	13.09	97.69	36.82	222.64	37.3	0	1.5
26	M4	H	11		101.2	109	113	0.96	143	88	2.19	2.45	0.28	1.42	5.27	12.2	0.83	0.48	116.8	63.1	1.58	34.2	65.88	66.63	30.39	30.74	2.6	2.63	4.08	15.47	9.26	64.32	30.46	2.11	113.68	4.8	2.95	7.65	30.97	0.93	1983	93.99	18.96	79.29	35.98	182.98	36.91	3.63	2.75
27	M4	F	34		71.8	81	104	0.78	143	80	2.05	0.63	0.77	1.15	6.28	6.2	0.23	0.41	52.6	115.9	0.86	25.4	42.65	60.27	26.08	36.86	2.03	2.86	2.9	11.26	10.64	54.31	40.78	1.33	102.99	6.2	4.49	11.36	10.07	0.83	1790.67	85.93	19.19	99.16	49.84	121.85	27.22
28	M4	H	12		94.5	99	106	0.93	135	75	2.27	2.34	0.39	1.41	4.88	7	1.36	0.18	93.1	111.5	0.9	28.2	65.6	71.18	23.4	25.39	3.16	3.43	2.75	9.75	9.35	53.41	39.96	1.34	112.7	6	1.1	11.54	19.68	0.93	2596.67	104.48	16.09	98.18	34.03	321.26	49.49	2.13	2.25
29	M4	F	35		75.8	84	104	0.81	114	67	1.66	0.43	0.61	0.96	6.79	9.2	5.7	0.53	59.5	76.7	1.3	29.6	41.6	55.04	31.79	42.05	2.2	2.91	3.57	13.98	13.05	55.23	41.05	1.35	122.76	6.4	3.87	34.22	8.38	1.11	1219.67	63.36	20.78	58.46	43.14	108.39	35.55	3	2.5
30	M4	F	36		81.7	88	109	0.81	141	75	2.09	0.46	0.82	1.18	4.83	4.3	8.06	0.69	68.5	181.1	0.55	31.9	43.02	53.16	35.55	43.93	2.36	2.92	3.7	17.86	12.75	60.65	35.86	1.69	103.95	6.1	2.23	28.4	13.97	1.31	1666.67	52.31	12.55	66.38	35.85	206.12	49.47	1.75	3.75
31	M4	H	15		107.5	112	118	0.95	126	71	1.57	0.78	0.43	0.98	6.2	6.8	14.1	0.39	57.4	106.2	0.94	35.1	65.33	62.52	36.11	34.56	3.05	2.92	3.46	19.07	12.01	62.38	33.25	1.88	100.27	6.1	2.07	19.95	20.54	2.14	3649	144.78	15.87	155.21	38.28	417.48	45.76	4	2.5
32	M4	F	39		90	103	108	0.95	138	70	2.96	1.32	0.42	2.28	7.07	12.5	4.77	0.46	68.5	56.2	1.78	35.2	47.81	53.66	38.87	43.62	2.42	2.71	4.97	22.61	9.91	70.98	25.51	2.78	117.22	5.9	9.31	41.75	65.19	2.57	1154.33	69.16	23.97	44.6	34.77	115.97	40.18	1.88	2.25
33	M4	F	37		71.8	86	105	0.82	150	90	2.58	0.91	0.57	1.83	5.51	7.1	1.29	0.22	74.2	105.7	0.95	28	37.5	53.64	30.18	43.17	2.23	3.19	3.3	15.73	9.93	63.06	32.9	1.92	113.53	6.3	10.19	32.13	14.1	0.87	2159.33	100.08	18.54	109.67	45.71	181.83	33.68	0	2.5
34	M4	H	14		81.8	98	100	0.98	120	81	2.12	1.44	0.55	1.28	6.33	10.2	0.47	0.27	72.9	70.9	1.41	28	53.09	65.76	24.64	30.52	3	3.72	2.61	13.81	6.92	66.67	28.06	2.38	117.56	6.1	2.4	10.33	44.8	3.61	1717.67	92.39	21.52	76.05	39.85	150	34.93	2.25	2.75
35	M4	F	38		96	101	113	0.89	137	76	2.36	1.26	0.37	1.74	6.31	15.3	1.9	0.33	97.2	47.8	2.09	32.4	50.79	54.42	40.18	43.05	2.36	2.53	5	20.6	13.5	63.7	33.6	1.9	124.19	6.6	6.45	26.39	62.98	2.26	2732.33	106.57	15.6	107.19	35.31	299.96	43.91	0	2.25
36	M4	F	40		101.5	104	126	0.83	150	100	1.65	1.01	0.33	1.12	7.27	23.6	25	0.36	102.5	30.2	3.31	36	49.3	49.56	47.84	48.1	2.33	2.34	6.11	23.12	17.41	61.1	36.38	1.68	119.38	7	4.1	65.37	74.84	5.54	1516	101.03	26.66	53.07	31.51	158.25	41.75	1.75	1
37	M4	H	13
38	M4	F	41		87.5	101	126	0.8	124	73	1.62	0.68	0.6	0.88	5.17	7	2.84	0.62	83.2	109.4	0.91	33.8	42.67	49.39	41.65	48.21	2.08	2.4	4.55	21.57	14.28	62.71	34.28	1.83	124.58	5.9	6.89	20.89	6.82	2.86	2365.33	155.06	26.22	104.2	39.65	199.3	33.7	0	1.75
39	M4	F	42		90	98	116	0.84	130	87	1.59	0.67	0.62	0.84	6.59	9.9	7.83	0.33	66.2	72.1	1.39	36.5	44.23	50.35	41.64	47.4	1.97	2.25	4.92	22.09	13.54	64.88	32.53	1.99	118.94	6.7	7.67	58.62	24.66	2.37	1721.33	86.68	20.14	79.09	41.35	165.48	38.45	1.63	2
40	M4	F	43		81.3	87	106	0.82	123	74	2.12	1.46	0.32	1.51	5.64	10.7	7.14	0.64	93.8	70.2	1.42	31.8	44.08	55.2	33.38	41.8	2.4	3	3.74	16.57	12	60.84	35.95	1.69	121.7	6	3.84	30.57	49.03	1.98	1458.33	84.78	23.25	44.47	27.44	176.84	48.5	2	3.75
41	M4	F	44		80.5	97	118	0.82	129	85	2.38	1.61	0.53	1.53	5.77	11.6	4.57	0.32	94.9	64.4	1.55	34.8	41.23	51.66	36.62	45.88	1.96	2.46	4.5	17.7	13.15	60.6	35.9	1.69	117.08	6.3	9.54	53.22	17.56	1.2	2082.33	77.55	14.9	108.32	46.82	197.72	37.98	3.75	2.25
42	M4	F	45		103.2	117	131	0.89	156	86	1.88	1.09	0.6	1.06	6.39	11.3	5.49	0.53	76.9	63.9	1.56	40.3	52.65	51.64	46.99	46.09	2.31	2.27	6.51	20.76	18.5	58.03	39.36	1.47	123.7	6.4	6.84	68.74	21.44	3.99	2218	76.59	13.81	91.62	37.18	213.15	38.44	0	1.75
43	M4	F	46		106	129	131	0.98	120	82	2.27	1.48	0.39	1.58	9.08	15.8	32.2	0.56	52.2	41.4	2.42	43.6	45.61	44.34	54.84	53.32	2.41	2.34	5.47	28.68	19.65	62.26	35.83	1.74	112.02	7.4	4.08	93.71	90.04	6.46	1327.67	54.93	16.55	48.05	32.57	165.65	49.91	2.5	1.5
44	M4	F	47		70.5	93	97	0.96	130	69	2.43	2.05	0.46	1.56	5.08	6.5	1.91	0.49	81.9	118.4	0.84	26.5	39.67	57.71	27.52	40.03	1.55	2.26	3.8	13.88	8.8	64.25	31.97	2.01	105.06	6.1	7.24	13.96	17.03	0.52	1889	89.31	18.91	80.26	38.24	176.05	37.28	2.5	3
45	M4	F	48		67.1	88	99	0.89	114	68	2.54	1.3	0.52	1.76	5.52	5	1.05	0.72	58.3	149.3	0.67	27.2	38.57	58.22	25.86	39.04	1.82	2.75	2.82	12.35	9.57	58.62	37.01	1.58	113.23	5.6	9.95	11.6	13.53	1.66	1612	68.26	16.94	76.5	42.71	112.75	27.98	0	2.75
46	M4	F	49		77.5	88	99	0.89	125	57	1.86	0.61	0.5	1.24	5.25	7.4	2.91	0.59	83.8	103.1	0.97	29.5	41.91	54.63	32.72	42.66	2.08	2.71	3.29	14.76	13.49	55.18	41.24	1.34	106.14	5.8	6.03	43.37	17.14	1.59	2873.67	108.41	15.09	122.14	38.25	332.47	46.28	2.25	1.75
47	M4	F	50		106.1	110	134	0.82	131	87	2.06	1.26	0.4	1.41	6.72	10.4	25.7	0.54	66.1	68.3	1.46	40.4	48.99	46.43	53.87	51.06	2.65	2.51	8.17	28.26	16.23	67.63	30.12	2.25	137.1	6.8	3.83	52.5	52.99	5.57	1966.33	82.64	16.81	74.87	34.27	230.69	46.93	2	2
48	M4	F	51		82	104	113	0.92	100	66	2.18	1.16	0.48	1.47	5.33	11.8	4.7	0.28	111.7	64.9	1.54	32.8	40.66	50.95	37.24	46.66	1.91	2.4	3.64	21.82	10.7	68.35	28.74	2.38	123.21	5.7	8.83	46.39	19.65	1.76	842	33.51	15.92	33.49	35.8	96.03	45.62	2.25	2.75
49	M4	F	52		93.6	103	111	0.93	126	77	2.1	0.83	0.34	1.59	5.8		1.82	0.58				33.97	52.13	56.48	37.29	40.4	2.88	3.13	4.33	17.45	14.14	58.41	37.93	1.54	118.26	5.7	3.26	45.19	42.81	2.21	1638.33	49.31	12.04	62.44	34.3	132.47	32.34	2.38	1.5
50	M4	F	53		107.7	104	119	0.95	153	98	2.51	1.13	0.51	1.77	6.14	12.3	2.63	0.16	87.9	59.6	1.68	36.4	56.59	55.06	43.02	41.86	3.16	3.07	5.36	22.79	14.06	65.43	32.68	2	117.07	5.3	2.4	50.47	73.89	2.39	1469.33	85.22	23.2	54.18	33.19	158.6	43.18	3	3
51	M4	F	54		77.6	97	105	0.92	136	77	2.13	1.66	0.57	1.23	5.59	10.3	0.38	0.4	93	73	1.37	30.3	42.4	55.47	31.74	41.52	2.3	3	2.98	18.1	9.51	66.41	29.96	2.22	111.17	6.2	3.93	39.99	66.56	1.34	1359	68.42	20.14	51.1	33.84	136.19	40.08	0	1.75
52	M4	F	55		66.5	80	92	0.87	134	64	1.63	0.54	0.45	1.07	5.72	4.2	0.37	0.36	48.4	175.4	0.57	26.3	40.3	62.51	21.75	33.74	2.42	3.75	2.08	9.92	8.74	55.19	40.2	1.37	92.83	6.3	2.61	11.89	7.76	0.52	1997.48	72.63	14.54	75.68	34.1	246.94	49.45	3.75	3.25
53	M4	H	16		79.5	98	100	0.98	160	100	2.65	1.65	0.55	1.77	5.8	7.5	0.54	0.28	69.7	98.5	1.02	28.9	49.8	64.43	25.16	32.55	2.33	3.02	2.41	14.39	7.21	66.78	28.66	2.33	108.08	5.6	5.44	15.91	71.26	0.99	1828.67	84.3	18.44	65.72	32.35	154.4	33.77	2.13	1.75
54	M4	H	17		93.4	101	106	0.95	126	68	2.28	1.25	0.45	1.58	5.37	8.3	25.7	0.19	86.7	91.4	1.09	29.5	62.7	68.85	25.52	28.03	2.84	3.12	3.31	13.72	7.12	66.74	27.89	2.39	121.6	6.2	1.6	15.02		3.59	2641	121.47	18.4	138.66	47.25	191.08	28.94	0	5.75
55	M4	H	18		80	97	106	0.92	122	71	1.86	1.53	0.32	1.23	6.89	10.1	0.61	0.38	61.8	69.7	1.43	27.7	49.55	63.05	26.34	33.52	2.7	3.43	3.11	13.63	8.3	63.56	31.5	2.02	133.63	6.1	1.85	10.63	97.24	1.09	1808	74.13	16.4	68.39	34.04	222.69	49.27	1.25	2.25
56	M4	H	-1		91.5	103	105	0.98	155	83	2.09	1	0.52	1.37	6.36	3.9	8.08	0.32	37.4	182.6	0.55	26.7	56.76	63.93	28.93	32.58	3.09	3.49	2.93	15.67	8.89	64.28	30.74	2.09	109.93	5.8	5.71	18.15	93.82	4.29	2772.33	134.81	19.45	115.19	37.39	212.58	30.67	3.75	3.5
57	M4	H	-2		97.3	101	108	0.94	139	65	2.27	0.82	0.64	1.47	6.66	5.1	0.9	0.41	41.1	138	0.72	30	64.37	67.4	27.38	28.67	3.75	3.93	3.6	11.97	10.44	56.86	38.13	1.49	107.48	5.9	5.96	10.58	14.56	0.8	3023	106.84	14.14	133.65	39.79	261.44	34.59	2	4.25
58	M4	F	56		84.8	98	119	0.82	137	82	2.6	1.56	0.43	1.86	5.64	9.9	3.26	0.75	88.9	75.7	1.32	31.9	41.54	49.85	39.87	47.84	1.92	2.31	3.2	21.46	14.05	61.85	35.25	1.75	116.46	6.2	2.1	80.2	79.07	3.43	2555.67	119.32	18.67	120.76	42.53	227.62	35.63	2.75	2.25
59	M4	F	57		82.7	93	107	0.87	122	84	2.9	0.9	0.39	2.33	5.93	5.7	2.19	0.4	55.4	128.2	0.78	29.3	43.89	54.24	34.16	42.22	2.87	3.55	4.2	17.92	10.72	64.75	31.37	2.06	119.68	6	5.04	30.65	31.49	1.49	1476.33	70.2	19.02	61.55	37.52	151.12	40.94	1.88	2
60	M4	F	58		58.9	87	99	0.88	117	69	2.59	0.57	0.83	1.65	5.7	3.2	0.65	0.19	40.5	230	0.43	26.5	38.68	66.41	17.19	29.52	2.37	4.07	1.69	8.22	6.09	57.7	35.46	1.63	99.76	6.1	4.41	5.96	8.03	2.35	1892.67	97.88	20.69	70.17	33.37	191.25	40.42	0	4
61	M4	H	-3		93	97	113	0.86	145	92	2.21	1.2	0.38	1.59	5.71		1.17	0.47				31.4	56.36	61.44	32.52	35.45	2.86	3.12	2.65	17.44	11.03	61.75	33.92	1.82	111.04	5.7	3.01	17.77	16.4	1.18	1761.67	102.7	23.32	80.22	40.98	156.61	35.56	1.5	3.5
62	M4	H	-4		99.6	113	108	1.04	136	73	1.13	1.22	0.44	0.45	6.09	13.8	3.15	0.35	96.7	53.4	1.87	30.1	58.71	60.21	36.08	37	2.72	2.78	3.86	20.08	10.9	66.36	30.2	2.2	117.46	5.8	2.94	37.3	17.16	2.57	2580	120.99	18.76	89.17	31.11	313.96	48.68	0	2
1	M6	F	19		77.8	83	116	0.72	107	63	2.65	1.3	0.45	1.94	5.69		6.31	0.38				30.4														5.7	3.42	34.35	16.97	0.68	1800.33	77.47	17.21	81.14	40.56	187.51	41.66	1.63	1
2	M6	F	20		99.5	106	129	0.82	152	88	2.15	1.19	0.43	1.48	6.13	13.4	6.46	0.55	93.6	54.9	1.82	39.8														6	6.4	50.63		2.39	1907.33	69.7	14.62	64.75	30.55	194.42	40.77	1.38	2
3	M6	F	21		65.6	76	98	0.78	113	62	1.38	1.65	0.29	0.76	6.01	18.5	2.59	0.46	121.4	40.4	2.48	28														5.3	2.59	12.07	7.7	0.39	1265.67	97.1	30.69	53.63	38.13	94.57	29.89	0	3
4	M6	F	22		101.3	109	123	0.89	130	87	2.24	1.73	0.34	1.55	5.3	17.7	1.4	0.65	148.9	43.9	2.28	37.7														5.8	3.54	31.89	23.72	0.83	2158	82.62	15.31	88.72	37	251.25	46.57	1.75	2.25
5	M6	F	23		82.6	90	111	0.81	118	86	2.04	1.02	0.52	1.32	6.05	12.6	4.7	0.44	91.9	58.5	1.71	32														6.1	5.99	54.21	12.61	1.23	1585	60.76	15.33	69.76	39.61	176.61	44.57	2.25	4.75
6	M6	F	24		89.9	97	107	0.91	125	80	1.27	0.44	0.59	0.59	5.85	13.6	4.25	0.48	103.2	54.9	1.82	31.1														6.8	2.35	27.27	49.85	0.86	1911.67	87.6	18.33	86.93	40.93	193.29	40.44	0.13	1.75
7	M6	F	25		86.3	92	114	0.81	103	62	2.28	1.23	0.59	1.44	5.45	5.5	1.67	0.44	63.8	136.5	0.73	30.2														6.2	7.35	43.43	26	0.36	2089.67	111.35	21.31	55.02	23.7	245.08	46.91	1.75	4.25
8	M6	F	26		86.5	102	115	0.89	147	87	1.76	2.25	0.48	0.83	5.57	14.1	1.2	0.54	116	53.8	1.86	35.5														5.8	4.35	39.53	12.57	0.51	881.67	44.12	20.02	37.8	38.59	90.7	41.15	3	3.75
9	M6	H	1		95.3	111	106	1.05	109	77	2.3	2.52	0.52	1.28	6.2	9.3	1.27	0.24	71.2	78.1	1.28	29.4														6.2	6.33	13.52	15.58	1.22	1413.67	77.18	21.84	58.83	37.46	107.53	30.43	0	2
10	M6	H	2		92.9	104	101	1.03	133	70	3.07	4.85	0.34	1.96	5.72	9.8	0.87	0.4	86	76.1	1.31	30.3														6	2.64	4.15	23.3	1.16	2490.33	109.27	17.55	90.17	32.59	193.08	31.01	0	2.5
11	M6	F	27		95.5	95	120	0.79	125	86	1.8	0.39	0.66	1.06	5.28	6.9	4.27	0.73	79.1	110.2	0.91	35.5														6.4	4.27	44.19	6.82	1.1	1818.67	84.58	18.6	59.87	29.63	231.89	51	2.25	2.75
12	M6	H	3		83.8	96	107	0.9	145	100	2.23	1.37	0.43	1.53	6.21	5.2	1.13	0.21	47.6	138.4	0.72	29														6.2	3.18	11.48	11.63	1.57	2214.33	88.36	15.96	79.85	32.45	282.85	51.09	2.75	4.25
13	M6	F	28		78	93	110	0.85	152	87	2.93	1.92	0.53	2.02	5.86	14.8	1.25	0.34	109	50.6	1.98	30.5														5.9	4.15	55.46	17.37	1.75	1796.67	59.27	13.2	81.69	40.92	197.75	44.03	2.63	2.75
14	M6	F	29		86.7	111	116	0.96	150	78	2.91	1.71	0.55	2.02	6.39	9.1	4.27	0.49	66.2	79	1.27	31.8														6.7	5.05	57.75	40.55	0.64	1136.67	65.82	23.16	44.79	35.46	117.38	41.31	2.13	2.25
15	M6	H	4		96.4	103	107	0.96	141	88	2.21	1.26	0.58	1.38	6.73	9.5	0.94	0.51	61.9	74.6	1.34	30.1														5.7	4.78	9.86	31.38	0.36	2583	95.1	14.73	138.16	48.14	174	26.95	3.88	2.75
16	M6	H	5		86	93	103	0.9	135	74	1.98	1.28	0.54	1.18	6.55	7.5	8.56	0.77	55.3	94.8	1.05	29.8														6.1	3.79	12.44	5.94	0.69	1327.67	54.93	16.55	48.05	32.57	165.65	49.91	2.38	2.25
17	M6	F	30		62	87	95	0.92	133	82	1.83	0.82	0.52	1.15	6.32	10.7	0.65	0.35	75.6	67.7	1.48	27.6														5.8	2.72	18.69	31.43	2.85	1531.67	93.78	24.49	45.26	26.6	185.59	48.47	0	4
18	M6	H	6
19	M6	H	7		108.2	103	115	0.9	145	91	2.36	0.97	0.57	1.6	5.25	11.6	19.6	0.33	113.7	66.3	1.51	31.6														5.8	3.77	37.51	11.8	19.31	2153	97.58	18.13	95.7	40.01	205.37	38.15	1.5	2.5
20	M6	F	31		79.4	95	118	0.81	130	75	2.25	0.95	0.49	1.57	5.92	9.4	1.18	0.58	78.3	78.4	1.28	31.8														5.7	4.09	40.6	5.84	0.79	2384	100.31	16.83	95	35.87	265.49	44.55	2.25	3
21	M6	F	32		91	85	120	0.71	116	63	1.74	0.79	0.42	1.16	5.03	7	1.59	0.27	87.7	110.4	0.91	30.8														5.4	12.02	28.14	10.69	1.5	1640.33	76.81	18.73	63.07	34.6	186.88	45.57	2.88	2
22	M6	H	8		93.9	106	106	1	123	71	1.86	0.8	0.59	1.11	5.62	6.8	12.6	0.6	69.3	109.6	0.91	29.3														5.6	2.51	9.44	37.53	3.94	1561.67	66.58	17.05	46.09	26.56	169.55	43.43	0	4
23	M6	H	9		84	95	104	0.91	133	72	1.67	2.17	0.03	1.21	6.5	8.4	9.81	0.51	60.7	85	1.18	27.4														5.5	3.03	6.03	23.85	1.59	2756.67	102.04	14.81	128.92	42.09	235.82	34.22	0	4.75
24	M6	F	33		77	97	116	0.84	104	61	1.92	0.49	0.51	1.31	5.9	4.8	0.85	0.41	49.8	152.2	0.66	32														5.9	2.59	15.27	6.44	1.19	1726.67	72.57	16.81	77.42	40.35	235.82	54.63	1.88	2
25	M6	H	10		93.8	107	104	1.03	138	79	1.92	1.82	0.42	1.14	5.73	6.5	1.46	0.6	64.8	113.9	0.88	29														5.1	4.32	5.32	25.14	2.36	2109	85.85	16.28	98.12	41.87	152.12	28.85	0	1.25
26	M6	H	11		101.8	113	113	1	152	81	2.31	2.14	0.33	1.55	6.07	14.7	1.13	0.27	101.6	50.3	1.99	34.4														4.7	3.77	7.61	46.51	1.12	2481.33	97.1	15.65	102.57	37.2	244.36	39.39	3.63	2.75
27	M6	F	34		71.8	87	98	0.89	136	74	2.21	0.81	0.69	1.36	6.35	4.3	0.34	0.37	40.1	165.8	0.6	25.4														6.2	4.38	18.65	16.61	0.85	1628.67	103.93	25.52	62	34.26	158.45	38.92	0	4.75
28	M6	H	12		94.4	101	106	0.95	145	75	2.37	1.22	0.4	1.73	5.63	8.4	2.39	0.4	79.8	89	1.12	28.2														6	1.12	9.61	11.56	0.75	2753	122.88	17.85	111.04	36.3	313.32	45.52	1.88	2.25
29	M6	F	35		75.7	87	107	0.81	108	74	1.62	0.91	0.44	1	6.75	8.1	3.68	0.58	55.1	87.1	1.15	29.3														6.4	3.8	35.9	11.1	1.43	1190.67	48.07	16.15	48.95	37	138.9	46.66	3.38	2
30	M6	F	36		85.7	116	127	0.91	106	69	1.95	0.6	0.77	1.06	6.17	10	5.81	0.18	75.5	72.9	1.37	33.48														6.2	2.83	48.21	11.49	1.25	1826	59.71	13.08	68.12	33.58	239.52	52.47	1.75	3.5
31	M6	H	15		106.9	112	114	0.99	112	74	1.66	1.2	0.48	0.94	6.26	5.7	2.52	0.33	49.9	126	0.79	34.9														6.1	2.69	18.1	24.32	0.92	2891	96.1	13.3	106.52	33.16	386.36	53.46	3.88	2.25
32	M6	F	39		89.7	103	108	0.95	148	85	3.01	1.86	0.42	2.22	6.99	12	3.57	0.5	67.9	58.7	1.7	35														6.1	6.66	36.26	35	2.61	1345	63.68	18.94	57.16	38.24	118.74	35.31	1.75	2.25
33	M6	F	37		71	84	104	0.81	134	77	2.76	1.57	0.59	1.86	5.56	10.2	1.37	0.24	93.3	73.9	1.35	27.7														6.2	8.29	24.74	19.43	0.85	1695.67	92.92	21.92	82.57	43.82	143.47	33.84	0	3
34	M6	H	14		79.5	97	100	0.97	121	74	1.37	0.65	0.52	0.72	5.71	4	3.79	0.15	46.9	184.2	0.54	27.2														6.1	2.3	6.06	9.74	5.68	1560	81.53	20.91	65.36	37.71	142.4	36.51	2.25	3
35	M6	F	38		99	103	119	0.87	133	77	2.54	1.17	0.38	1.93	5.83	15.6	2.61	0.18	114.2	48.1	2.08	33.5														6.4	6.97	37.79	55.1	2.02	2548	150.13	23.57	105.73	37.34	239.93	37.66	0	2.5
36	M6	F	40		99	104	124	0.84	150	97	1.89	0.78	0.52	1.21	7.57	21.1	22.7	0.31	88.1	33.2	3.01	35.1														6.8	5.23	40.91	61.73	3.71	1297.33	70.69	21.8	50.41	34.97	140.31	43.26	1.75	1.5
37	M6	H	13
38	M6	F	41		88.1	103	120	0.86	134	79	1.72	0.7	0.65	0.93	5.55	12.2	5.67	0.04	105.8	62	1.61	33.9														5.9	8.34	38.13	51.42	2.38	2454.33	118.64	19.34	95.52	35.03	216.65	35.31	0	2.25
39	M6	F	42		90.3	98	120	0.82	124	77	1.49	0.65	0.61	0.75	6.9	13.5	10.4	0.41	75.6	52.5	1.9	36.6														6.9	6.81	58.67	28.72	2.48	1639.67	67.27	16.41	81.68	44.84	152.62	37.23	1.5	3.5
40	M6	F	43		81.1	88	114	0.77	116	74	2.14	1.61	0.34	1.48	5.37	17.6	4.79	0.35	144.7	44	2.27	31.7														6.4	4.23	31.12	31.19	2.21	1288	82.44	25.6	46.51	32.5	133.01	41.31	2.25	3
41	M6	F	44		83	111	120	0.93	127	79	2.67	2.06	0.51	1.75	5.73	12.3	5.46	0.21	100.1	60.9	1.64	35.9														6.5	6.92	67.88	22.05	1.15	1768.33	81.08	18.34	78.2	39.8	183.23	41.45	0	2.5
42	M6	F	45		103.4	113	134	0.84	143	75	1.69	0.9	0.58	0.93	6.56	11.2	8.12	0.45	72.8	64	1.56	40.4														6.5	6.77	53.1	21.55	2.37	2340.33	93.75	16.02	84	32.3	232.85	39.8	0	2.25
43	M6	F	46		105	118	135	0.87	120	83	2.38	1.78	0.42	1.6	8.22	20	26.9	0.43	73.5	34.1	2.93	43.1															4.55	87.83	46.49	5.89	1721.33	62.59	14.55	66.88	34.97	215.53	50.08	2.25	1.5
44	M6	F	47		70.5	92	100	0.92	121	66	2.34	1.56	0.52	1.51	5.48	8.7	1.13	0.63	86.1	86.7	1.15	26.5															7.46	14.85	19.54	0.36	1628	68.43	16.81	72.02	39.81	166.83	40.99	2.63	2.25
45	M6	F	48		68	85	100	0.85	125	70	2.64	1.35	0.62	1.75	6	3.3	1.3	0.67	37.4	219.5	0.46	27.6															8.92	13.5	24.49	2.33	2014	75.1	14.91	99.81	44.6	146.58	29.11	0	2.5
46	M6	F	49		76.8	83	108	0.77	115	68	2.07	0.82	0.48	1.43	5.62	6.9	1.59	0.48	70	108	0.93	29.3														5.9	6.16	52.12	21.66	1.78	2270	77.15	13.6	95.93	38.03	273.7	48.23	2	2.5
47	M6	F	50		108	114	139	0.82	134	92	1.96	1.4	0.38	1.3	5.99	14.7	30.1	0.51	104.2	50.5	1.98	41.2														6.8	2.09	43.71	158.68	5.47	1786.33	76.33	17.09	72.64	36.6	206.52	46.24	2.38	2
48	M6	F	51		83.8	104	116	0.9	121	69	2.31	1.12	0.53	1.56	4.5	12.5	4.61	0.26	160.9	64.9	1.54	33.6														5.6	7.91	53.98		2.58	877	30.72	14.01	36.48	37.44	103.57	47.24	2.13	3
49	M6	F	52		94.5	98	108	0.91	143	88	1.97	0.95	0.35	1.43	5.38	16.5	3.05	0.22	137.9	46.8	2.14	34.29														5.8	4.94	50.26	35.8	2.84	2297.67	87.43	15.22	70.16	27.48	327.32	56.98	2.38	1.75
50	M6	F	53		106	109	126	0.87	133	77	2.81	1.74	0.5	1.96	6.47	21.1	2.44	0.34	116.4	34.8	2.87	35.8														5.1	2.98	53.98	47.51	1.78	1700	82.79	19.48	65.77	34.82	193.24	45.47	3.13	3.5
51	M6	F	54		76.7	97	104	0.93	133	88	2.51	1.53	0.66	1.54	6.48	8.6	0.4	0.52	62	83.2	1.2	30														5.9	4.21	25.88	61.19	0.81	1504.67	65.7	17.46	67.5	40.37	116.8	31.05	0	2.25
52	M6	F	55		64	76	93	0.82	115	62	1.83	0.77	0.51	1.17	5.8	4.6	0.42	0.1	50	159.6	0.63	25.3														6	2.95	11.89	4.43	0.39	1600.33	62.18	15.54	69.14	38.88	180.38	45.08	3.75	3.25
53	M6	H	16		77.9	99	101	0.98	153	104	1.74	1.21	0.55	0.95	5.95	8.5	0.63	0.2	72.3	86.4	1.16	28.3														5.5	4.16	22.44	63.29	1.32	1309	64.23	19.63	36.78	25.29	109.41	33.43	2	2.25
54	M6	H	17		96.1	103	109	0.94	139	80	2.32	1.32	0.43	1.63	6.56	7.2	5.22	0.26	53.6	98.7	1.01	30.3														6.1	2.4	13.03	35.06	1.51	2752.67	132.85	19.31	117.2	38.32	248.11	36.05	0	4.5
55	M6	H	18		81.1	103	105	0.98	129	69	1.92	0.77	0.36	1.41	6.55	10.9	1.41	0.32	71.6	65.7	1.52	28.1														6.1	2.23	10.63	72.88	1.24	2011.67	111.65	22.2	83.49	37.35	199.13	39.6	1.5	2
56	M6	H	-1		90.3	104	105	0.99	141	82	2.13	0.76	0.49	1.49	6.32	5.2	8.71	0.47	46	137.6	0.73	26.4														5.2	5.48	8.77	50.22	5.33	2457.67	122.71	19.97	110.14	40.33	160.79	26.17	2.88	3.75
57	M6	H	-2		95.7	104	112	0.93	122	73	2.4	0.77	0.7	1.55	6.31	4.2	1.42	0.3	39.9	170.1	0.59	29.4														5.5	4.8	7.33	10	1.69	2406.67	102.34	17.01	89.56	33.49	218.67	36.34	2.88	4
58	M6	F	56		85.8	99	121	0.82	127	87	2.71	1.63	0.42	1.96	5.91	11.1	1.76	0.31	88	66.7	1.5	32.3														6	7.1	84.17	24.49	0.79	1598.33	66.97	16.76	50.45	28.41	204.21	51.11	3	2.75
59	M6	F	57		82.2	96	110	0.87	145	88	2.89	1.31	0.42	2.21	5.85	8.7	1.29	0.34	75.9	84.9	1.18	29.1														5.9	4.41	24.4	10.76	1.06	1786.67	89.27	19.99	67.72	34.11	191.24	42.82	1.25	2
60	M6	F	58		60	92	103	0.89	132	80	2.83	0.66	0.81	1.89	6.41	5.5	0.36	0.18	46.5	129.6	0.77	27														5.9	3.86	8.13	11.78	2.6	2337.33	95.01	16.26	90.9	35	255.13	43.66	0	3.75
61	M6	H	-3		93.4	104	113	0.92	149	98	2.41	1.11	0.35	1.84	5.51	8.7	1.5	0.65	85.2	86.6	1.15	31.6														5.4	2.96	17.28	30.07	1.06	1556.33	77.01	19.79	63.38	36.65	169.38	43.53	1.25	3.25
62	M6	H	-4		99.5	113	113	1	135	55	1.13	1.62	0.38	0.43	5.59	9.5	2.59	0.24	88	79	1.27	30														5.6	2.25	41.03	24.53	2.39	2336	112.19	19.21	88.08	33.93	256.27	43.88	0	2.25
[truncated: 4 more columns]
